# Supplementary material for: Cave morphology and human-mediated sediment deposition: Late Pleistocene to Holocene evolution of the cave floor at Panga ya Saidi, coastal Kenya
Source: PLoS One. 2026 May 20;21(5):e0347491. doi: 10.1371/journal.pone.0347491 (PMC13189332; doi:10.1371/journal.pone.0347491)
Supplement: S2 Table — 68% and 95% confidence intervals. (XLSX) [file pone.0347491.s003.xlsx]

## Sheet: dates only
Date		Unmodelled (BP)				Modelled (BP)
		0.68		0.95		0.68		0.95
OxA-31591		20050	19600	20175	19450	20075	19575	20275	19400
OxA-29983		24250	23850	24350	23650	24250	23825	24500	23625
OxA-30803		650	...	450	...	500	225	825	100		Upper limit beyond calibration curve thus the …
SUERC-94579		2200	2000	2325	1875	2250	325	2350	150		Upper limit beyond calibration curve thus the …
SUERC-94580		3225	2950	3325	2775	3175	550	3325	225
SUERC-94582		1200	1000	1300	900	4875	850	6075	650
OxA-29285		1200	1000	1300	900	4875	875	5950	725
SUERC-96613		2450	2125	2550	1950	5025	1900	19350	1050
SUERC-94581		5475	5225	5575	5050	5475	5100	5725	3775
SUERC-96617		5225	5000	5450	4875	5300	4950	5575	4800
SUERC-96618		5250	4975	5475	4875	5325	4975	5575	4850
SUERC-94583		5725	5450	5825	5250	5725	5375	5825	5175
SUERC-107525		5700	5400	5800	5200	5700	5350	5825	5125
SUERC-107531		6300	5975	6475	5900	6325	6000	6550	5875
SUERC-107530		8150	7850	8275	7700	8100	7850	8300	7650
OxA-30440		7700	7500	7800	7400	7750	7475	8000	7350
OxA-37748		8550	8225	8725	8150	8600	8275	8775	8150
SUERC-96619		6700	6500	6800	6400	6750	6450	9925	6100
SUERC-107526		8050	7750	8250	7650	8100	7775	8350	7575
OxA-30441		14675	14125	14950	14100	14700	14125	15025	13900
OxA-37747		14800	14325	14975	14200	14800	14300	15075	14050
SUERC-94588		16700	16475	16825	16275	16725	16400	16825	16150
SUERC-94587		24525	24225	24725	24125	24450	16300	24675	15600
OxA-37746		20475	20250	20675	20125	20625	20175	25400	20000
SUERC-96620		25600	25325	25750	25200	25600	25325	25800	25150

## Sheet: oxcal results
Name		Unmodelled (BP)				Modelled (BP)				Indices					Controls
										Amodel=8.5
										Aoverall=17.2
		from_68.3	to_68.3	from_95.4	to_95.4	from_68.3	to_68.3	from_95.4	to_95.4	Acomb	A	L	P	C	Select	Page	Edit
						Warning! Poor agreement - A= 17.2%(A'c= 60.0%)
						Warning! Poor agreement - A= 8.5%(A'c= 60.0%)
Boundary =Transition Layer 7 to 6						-18599.5	-14574.5	-23149.5	-14474.5						74
R_Date OxA-31591		20050	19600	20175	19450	20075	19575	20275	19400		90.7		96.7	100	73
R_Date OxA-29983		24250	23850	24350	23650	24250	23825	24500	23625		91.9		96.7	99.8	72
Phase Layer 7&8															71
Boundary =Start Layer 8						-26149.5	-23424.5	-28024.5	-23399.5					84.1	70
Boundary End of Feature burial						550	-1300	575	-2975					93	69
R_Date OxA-30803		650	...	450	...	500	225	825	100		105		96.4	99.4	68
		Warning! Date may extend out of range - 388+/-27BP
Curve =Mixed															67
Phase Feature burial															66
Boundary Transition Layer 1 to Feature burial						875	175	2100	125					29.8	65
R_Date SUERC-94579		2200	2000	2325	1875	2250	325	2350	150		31.7		40.7	17.2	64
						Warning! Poor agreement - A= 31.7%(A'c= 60.0%)
Curve =Mixed															63
Phase Layer 1															62
Boundary Transition Layer 2 to Layer 1						2950	350	3250	150					6.2	61
R_Date SUERC-94580		3225	2950	3325	2775	3175	550	3325	225		30.9		36.1	11.4	60
						Warning! Poor agreement - A= 30.9%(A'c= 60.0%)
Curve =Mixed															59
Phase Layer 2															58
Boundary Start Layer 2						3375	475	4100	250					6	57
Boundary End Layer 3						3850	625	5025	450					2.2	56
R_Date SUERC-94582		1200	1000	1300	900	4875	850	6075	650		45.7		52.8	0.4	55
						Warning! Poor agreement - A= 45.7%(A'c= 60.0%)
R_Date OxA-29285		1200	1000	1300	900	4875	875	5950	725		48.5		56.7	0.1	54
						Warning! Poor agreement - A= 48.5%(A'c= 60.0%)
R_Date SUERC-96613		2450	2125	2550	1950	5025	1900	19350	1050		57.8		57.6	0.2	53
						Warning! Poor agreement - A= 57.8%(A'c= 60.0%)
R_Date SUERC-94581		5475	5225	5575	5050	5475	5100	5725	3775		68.2		93.3	97.1	52
Curve =Mixed															51
Phase Layer 3															50
Sigma_Boundary Start Layer 3						5125	3100	5725	2175					18.5	49
Sigma_Boundary End Layer 4						5800	4550	6350	3550					80.9	48
R_Date SUERC-96617		5225	5000	5450	4875	5300	4950	5575	4800		77.8		96.7	99.9	47
R_Date SUERC-96618		5250	4975	5475	4875	5325	4975	5575	4850		81.3		97.2	99.9	46
R_Date SUERC-94583		5725	5450	5825	5250	5725	5375	5825	5175		80.6		97.5	100	45
Curve =Mixed															44
R_Date SUERC-107525		5700	5400	5800	5200	5700	5350	5825	5125		92.3		96.3	99.9	43
R_Date SUERC-107531		6300	5975	6475	5900	6325	6000	6550	5875		89.1		97.3	99.9	42
R_Date SUERC-107530		8150	7850	8275	7700	8100	7850	8300	7650		98.3		97.6	99.9	41
Delta_R Local marine 4		-89.2	-0.8	-133	43	-88.6	1.4	-132.8	45.6		99.4			99.4	40
Curve =Marine20															39
R_Date OxA-30440		7700	7500	7800	7400	7750	7475	8000	7350		77.1		97.7	100	38
R_Date OxA-37748		8550	8225	8725	8150	8600	8275	8775	8150		89.5		97.2	99.9	37
Curve =Mixed															36
Phase Layer 4															35
Sigma_Boundary Start Layer 4						8350	7100	9225	6650					97	34
Sigma_Boundary End Layer 5						9500	7775	10650	7175					98	33
R_Date SUERC-96619		6700	6500	6800	6400	6750	6450	9925	6100		76.6		91.9	79.4	32
Curve =Mixed															31
R_Date SUERC-107526		8050	7750	8250	7650	8100	7775	8350	7575		91		95.7	99.4	30
Delta_R Local marine 5		-89.2	-0.8	-133	43	-90.5	-1.5	-134.7	42.7		99.9			99.5	29
Curve =Marine20															28
R_Date OxA-30441		14675	14125	14950	14100	14700	14125	15025	13900		84.2		95.4	99.9	27
R_Date OxA-37747		14800	14325	14975	14200	14800	14300	15075	14050		98.7		96.1	99.9	26
Curve =Mixed															25
Phase Layer 5															24
Sigma_Boundary Start Layer 5						16350	13600	17725	12425					87.2	23
Sigma_Boundary End Layer 6						18075	15675	19525	13825					26.7	22
R_Date SUERC-94588		16700	16475	16825	16275	16725	16400	16825	16150		79.1		97.6	99.9	21
R_Date SUERC-94587		24525	24225	24725	24125	24450	16300	24675	15600		11.9		8.4		20
						Warning! Poor agreement - A= 11.9%(A'c= 60.0%)
Curve =Mixed															19
Phase Layer 6															18
Boundary Transition Layer 7 to 6						20550	16525	25100	16425						17
R_Date OxA-37746		20475	20250	20675	20125	20625	20175	25400	20000		67.6		88		16
Curve =Mixed															15
Phase Layer 7															14
Boundary Transition Layer 8 to Layer 7						25550	20375	25575	20350					22	13
R_Date SUERC-96620		25600	25325	25750	25200	25600	25325	25800	25150		96.9		97	98.7	12
Curve =Mixed															11
Phase Layer 8															10
Boundary Start Layer 8						28100	25375	29975	25350					84.1	9
Sequence PYS															8
Curve Marine20															7
Mix_Curves Mixed		9.29812e-16	100	9.29812e-16	100	1.3739e-15	64.3	1.3739e-15	94.2		100			99.8	6
Curve SHCal20															5
Curve IntCal20															4
U(0,4)		3.98986e-17	4	3.98986e-17	4	2.9	3.396	2.684	3.552		100			13	3
T(5)		-1.14	1.14	-2.65	2.65									13.6	2
Outlier_Model General						-2675	3925	-8625	5000					8.5	75
